# Supplementary material for: μετὰ τὰ ϕυσικά: Vision Far Beyond Physics
Source: Vision (Basel). 2025 Mar 26;9(2):25. doi: 10.3390/vision9020025 (PMC12015877; doi:10.3390/vision9020025)
Supplement: Supplementary file 1 [file vision-09-00025-s001.zip]

Archive with 1 entries (1 files):
- vision-3483522-supplementary.pdf
